# Supplementary material for: Cancer Patients’ Survival According to Socioeconomic Environment in a High-Income Country with Universal Health Coverage
Source: Cancers (Basel). 2022 Mar 23;14(7):1620. doi: 10.3390/cancers14071620 (PMC8996935; doi:10.3390/cancers14071620)
Supplement: Supplementary file 1 [file cancers-14-01620-s001.zip]

Archive with 1 entries (1 files):
- ZadnikV_TableS1-TableS2_TableS3.xlsx
