# Supplementary material for: Cancer Patients’ Survival According to Socioeconomic Environment in a High-Income Country with Universal Health Coverage
Source: Cancers (Basel). 2022 Mar 23;14(7):1620. doi: 10.3390/cancers14071620 (PMC8996935; doi:10.3390/cancers14071620)
Supplement: Supplementary file 1 [file cancers-14-01620-s001.zip › ZadnikV_TableS1-TableS2_TableS3.xlsx]

## Sheet: Table S1
Table S1: Total number of analyzed cancer cases, 5-year and 10-year net survival by cancer site according to ICD-10 classification for both genders combined by Slovenian deprivation index (SI-EDI) and by period, Slovenia 2004−2013.
			SI-EDI = 1 (most affluent)			SI-EDI = 2 (affluent)			SI-EDI = 3 (middle)			SI-EDI = 4 (deprived)			SI-EDI = 5 (most deprived)
Cancer site	Period		N	5-y surv (95% CI)	10-y surv (95% CI)	N	5-y surv (95% CI)	10-y surv (95% CI)	N	5-y surv (95% CI)	10-y surv (95% CI)	N	5-y surv (95% CI)	10-y surv (95% CI)	N	5-y surv (95% CI)	10-y surv (95% CI)
All cancers (C00−C96 excl.C44)	2004−2008	*	11,207	58.8 (57.7−60.0)	53.7 (52.2−55.3)	10,893	55.2 (54.0−56.4)	49.8 (48.1−51.5)	10,928	52.5 (51.4−53.7)	46.8 (45.3−48.4)	9,392	49.6 (48.4−50.9)	43.3 (41.7−45.0)	5,597	46.8 (45.3−48.4)	39.8 (37.9−41.8)
All cancers (C00−C96 excl.C44)	2009−2013	*	13,186	60.7 (59.7−61.8)	57.4 (55.8−59.1)	12,581	58.1 (57.0−59.1)	53.8 (52.2−55.5)	12,239	57.1 (56.0−58.2)	52.8 (51.0−54.8)	10,206	53.6 (52.5−54.8)	48.0 (46.3−49.7)	6,230	50.5 (49.1−52.0)	44.2 (42.2−46.3)
Lip, oral cavity and pharynx (C00−C14)	2004−2008		316	55.2 (49.2−62.0)	55.3 (47.1−65.0)	349	43.0 (37.4−49.5)	33.7 (27.5−41.3)	389	39.8 (34.6−45.9)	26.1 (19.3−35.3)	349	43.6 (38.2−49.9)	34.8 (28.9−41.9)	231	46.7 (40.1−54.5)	34.0 (26.8−43.0)
Lip, oral cavity and pharynx (C00−C14)	2009−2013		366	46.3 (40.6−52.8)	38.2 (31.4−46.3)	364	47.6 (42.1−53.8)	38.8 (32.5−46.4)	396	48.7 (43.4−54.6)	43.8 (37.7−51.0)	361	43.1 (37.7−49.4)	32.3 (26.2−40.0)	242	46.5 (40.0−54.1)	36.6 (29.1−46.1)
Esophagus (C15)	2004−2008		85	10.9 (5.8−20.5)	9.5 (4.5−20.2)	76	5.9 (2.4−14.6)	5.9 (2.4−14.6)	96	17.3 (10.5−28.6)	9.0 (3.0−26.7)	99	11.8 (6.7−20.8)	2.5 (0.7−9.2)	62	1.6 (0.3−8.0)	1.6 (0.3−8.0)
Esophagus (C15)	2009−2013		78	8.3 (3.8−17.9)	4.9 (1.7−13.8)	86	6.2 (2.7−14.2)	5.3 (2.1−13.4)	90	15.0 (8.9−25.4)	15.9 (8.8−28.8)	95	9.1 (4.7−17.5)	2.6 (0.6−10.4)	68	8.1 (3.5−18.9)	6.6 (2.5−17.5)
Stomach (C16)	2004−2008		463	25.9 (21.5−31.1)	25 (19.2−32.7)	494	28.9 (24.6−34.0)	24.0 (18.9−30.5)	480	27.1 (22.8−32.3)	19.1 (14.0−25.9)	515	22.7 (18.8−27.3)	20.4 (16.1−25.9)	319	22.4 (17.7−28.2)	18.4 (13.4−25.2)
Stomach (C16)	2009−2013		499	26.3 (22.2−31.1)	24.9 (19.8−31.2)	525	27.0 (23.0−31.7)	24.7 (19.7−31.0)	520	29.5 (25.3−34.4)	27.8 (22.3−34.8)	465	30.7 (26.3−35.9)	24.2 (18.3−32.1)	350	26.1 (21.3−31.9)	23.5 (17.9−30.8)
Colon and rectum (C18−C20)	2004−2008	*	1,500	62.4 (59.2−65.9)	54.2 (49.6−59.3)	1,511	58.6 (55.3−62.1)	56.4 (51.2−62.1)	1,486	55.9 (52.8−59.3)	48.7 (44.3−53.6)	1,323	52.0 (48.7−55.5)	50.2 (45.5−55.4)	807	52.4 (48.0−57.1)	48.8 (43.0−55.3)
Colon and rectum (C18−C20)	2009−2013	*	1,860	63.4 (60.5−66.3)	60.5 (55.5−66.0)	1,772	62.8 (60.0−65.7)	58.2 (53.0−63.9)	1,704	62.8 (60−65.8)	59.2 (54.6−64.3)	1,485	61.1 (58.0−64.4)	57.3 (52.8−62.2)	926	54.2 (50.5−58.1)	48.8 (43.9−54.2)
Liver (C22.0)	2004−2008		115	12.2 (7.2−20.6)	6.6 (2.9−15.0)	112	8.9 (4.8−16.7)	7.6 (3.6−15.9)	103	8.6 (4.5−16.4)	2.5 (0.7−8.4)	94	8.8 (4.5−17.5)	2.9 (0.9−10.0)	61	1.8 (0.4−8.6)	1.8 (0.4−8.6)
Liver (C22.0)	2009−2013		126	7.0 (3.6−13.5)	5.4 (2.4−12.2)	151	6.9 (3.7−12.8)	3.6 (1.4−9.4)	146	9.7 (5.8−16.2)	6.2 (3.0−12.6)	116	9.3 (5.1−16.8)	4.1 (1.6−10.2)	76	4.9 (1.8−13.2)	0.8 (0.1−9.3)
Gallbladder and bile ducts (C23, C24)	2004−2008		174	10.9 (6.8−17.3)	7.3 (3.6−14.6)	172	14.6 (9.8−21.6)	13.2 (7.2−24.4)	172	9.9 (6.1−16.2)	5.6 (2.6−12.0)	165	8.0 (4.6−13.8)	7.8 (4.3−14.2)	86	4.0 (1.4−11.5)	3.7 (1.1−11.9)
Gallbladder and bile ducts (C23, C24)	2009−2013		180	11.5 (7.4−17.9)	7.6 (4.0−14.5)	182	12.7 (8.5−19.1)	17.0 (10.9−26.6)	193	13.9 (9.3−20.7)	12.5 (6.5−24.0)	178	9.2 (5.5−15.2)	12.2 (7.1−21.0)	104	9.5 (5.2−17.5)	9.0 (4.6−17.9)
Pancreas (C25)	2004−2008		342	5.3 (3.3−8.7)	3.9 (2.1−7.2)	338	3.5 (1.9−6.2)	2.4 (1.2−4.9)	341	4.0 (2.3−6.9)	2.5 (1.2−5.0)	269	4.1 (2.2−7.5)	2.6 (1.2−5.6)	175	5.4 (2.8−10.6)	4.4 (2.0−9.4)
Pancreas (C25)	2009−2013		390	4.1 (2.5−6.9)	3.1 (1.6−6.0)	415	5.4 (3.6−8.3)	4.5 (2.5−8.1)	386	6.4 (4.3−9.6)	6.3 (4.0−9.7)	325	3.3 (1.8−6.1)	2.7 (1.3−5.5)	163	2.6 (1.0−6.7)	2.6 (1.0−6.7)
Larynx (C32)	2004−2008		95	78.0 (67.6−89.9)	73 (57.6−92.5)	109	57.9 (47.5−70.6)	43.7 (32.8−58.2)	133	69.2 (59.9−80.0)	51.9 (40.6−66.3)	118	56.2 (46.8−67.6)	43.6 (32.9−57.8)	67	55.5 (43.4−70.8)	32.0 (19.9−51.6)
Larynx (C32)	2009−2013		99	60.2 (49.8−72.7)	49.7 (37.4−66.1)	121	67.2 (57.9−78.1)	45.3 (33.6−61.0)	118	64.0 (54.7−74.8)	54.9 (44.1−68.5)	104	69.3 (59.8−80.2)	67.2 (54.9−82.2)	77	67.1 (55.8−80.6)	54.0 (41.0−71.1)
Lungs (C33, C34)	2004−2008		1,286	16.4 (14.3−18.8)	11.3 (9.3−13.6)	1,330	11.7 (10.0−13.8)	8.5 (6.8−10.5)	1,390	10.4 (8.8−12.4)	7.5 (5.8−9.7)	1,206	11.6 (9.8−13.8)	8.2 (6.6−10.3)	743	12.1 (9.8−15.0)	8.9 (6.8−11.8)
Lungs (C33, C34)	2009−2013	*	1,398	17.3 (15.3−19.6)	12.5 (10.5−14.8)	1,340	14.5 (12.6−16.7)	9.9 (6.6−14.9)	1,406	13.2 (11.4−15.2)	9.1 (7.4−11.1)	1,187	14.0 (12.0−16.4)	9.2 (7.3−11.5)	767	16.2 (13.6−19.3)	10.2 (7.9−13.3)
Soft tissues (C38.0, C47−C49)	2004−2008		82	53.9 (43.1−67.3)	44.2 (32.7−59.8)	87	57.7 (47.0−70.7)	45.8 (29.8−70.2)	74	58.4 (47.1−72.4)	62.5 (49.7−78.6)	59	35.7 (23.8−53.6)	28.2 (16.8−47.3)	32	28.6 (16.4−50.0)	25.8 (14.2−47.2)
Soft tissues (C38.0, C47−C49)	2009−2013		81	51.6 (40.8−65.2)	45.4 (32.6−63.2)	94	50.6 (40.1−63.8)	53.3 (40.6−70.1)	64	51.4 (39.4−67.0)	46.0 (33.5−63.1)	61	54.6 (42.4−70.2)	39.9 (26.0−61.2)	39	42.9 (28.8−64.1)	27.8 (14.3−54.2)
Cutaneous melanoma (C43)	2004−2008		556	89.2 (84.8−93.8)	85.2 (77.9−93.2)	473	88.0 (83.5−92.8)	86.1 (79.3−93.5)	444	85.3 (80.6−90.3)	84.1 (76.1−93.0)	342	81.0 (74.8−87.8)	71.6 (61.0−83.9)	178	79.3 (71.3−88.2)	75.6 (63.6−89.8)
Cutaneous melanoma (C43)	2009−2013		708	91.0 (87.6−94.5)	96.9 (90.5−103.7)	584	88.6 (84.7−92.7)	83.9 (77.1−91.4)	548	89.2 (85.0−93.5)	85.1 (77.0−94.0)	414	80.4 (75.2−86.0)	74.9 (67.8−82.8)	251	80.8 (74.0−88.2)	78.0 (65.0−93.6)
Kidney (C64, C65)	2004−2008		345	73.1 (67.1−79.6)	71.9 (64.0−80.8)	338	68.2 (62.0−75.0)	63.9 (55.6−73.5)	363	63.9 (58.0−70.4)	48.4 (40.5−57.8)	267	57.2 (50.5−64.7)	48.0 (40.6−56.6)	173	65.0 (56.7−74.5)	64.0 (53.5−76.7)
Kidney (C64, C65)	2009−2013		451	75.0 (69.9−80.4)	71.0 (62.2−81.0)	404	64.0 (58.5−70.1)	60.6 (53.3−68.9)	384	61.6 (56.1−67.7)	58.2 (51.2−66.0)	316	65.3 (59.4−71.8)	48.7 (41.1−57.7)	189	57.8 (50.1−66.7)	52.1 (42.5−63.8)
Bladder (C67)	2004−2008		327	50.1 (43.7−57.4)	42.0 (34.7−50.8)	332	58.2 (51.6−65.6)	47.3 (39.1−57.1)	298	52.3 (45.1−60.7)	41.7 (33.0−52.8)	259	52.2 (44.5−61.3)	40.6 (29.0−56.9)	153	40.0 (31.2−51.3)	26.6 (18.0−39.2)
Bladder (C67)	2009−2013		377	56.6 (50.4−63.6)	54.9 (41.1−73.3)	337	58.3 (51.3−66.3)	51.3 (40.2−65.6)	356	51.9 (45.8−58.9)	43.5 (34.3−55.1)	285	42.0 (35.3−49.9)	31.3 (23.5−41.6)	170	47.7 (38.7−58.8)	37.8 (25.9−55.0)
Brain (C70−C72)	2004−2008		144	13.6 (9.0−20.6)	8.8 (5.2−15.0)	145	18.2 (12.9−25.8)	11.5 (7.3−18.2)	150	19.7 (14.2−27.4)	17.1 (12.0−24.6)	109	14.1 (8.8−22.6)	11.9 (7.0−20.0)	74	16.5 (9.9−27.5)	12.5 (6.9−22.6)
Brain (C70−C72)	2009−2013		123	15.7 (10.4−23.6)	8.2 (4.4−15.3)	180	13.3 (9.1−19.4)	6.8 (3.7−12.4)	156	20.9 (15.3−28.4)	13.3 (8.8−20.1)	145	14.9 (10.0−22.3)	11.5 (7.1−18.6)	76	13.4 (7.6−23.6)	12.2 (6.7−22.4)
Thyroid (C73)	2004−2008		186	91.5 (86.6−96.7)	88.4 (81.8−95.6)	167	94.2 (89.5−99.1)	92.7 (86.7−99.2)	177	89.8 (83.9−96.2)	88.6 (79.3−99.1)	112	96.2 (91.1−101.7)	98.8 (91.6−106.4)	72	92.1 (84.5−100.4)	90.7 (82.0−100.3)
Thyroid (C73)	2009−2013		183	91.7 (86.5−97.2)	93.2 (85.6−101.4)	199	92.4 (87.5−97.5)	85.0 (75.7−95.4)	176	94.8 (89.8−100)	96.2 (86.1−107.4)	107	98.2 (93.5−103.3)	94.6 (86.6−103.3)	76	95.9 (89.1−103.2)	96.3 (85.1−109.1)
Hodgkin's lymphoma (C81)	2004−2008		43	88.8 (78.4−100.4)	80.8 (67.8−96.1)	52	80.5 (69.3−93.6)	75.7 (63.7−90.1)	39	79.4 (66.7−94.4)	68.3 (53.0−88.0)	30	84.9 (72.3−99.7)	72.3 (54.3−96.2)	19	/	/
Hodgkin's lymphoma (C81)	2009−2013		43	84.6 (72.7−98.4)	75.1 (60.5−93.2)	62	88.6 (79.8−98.4)	89.7 (79.4−101.4)	46	79.4 (67.6−93.2)	78.7 (66.3−93.3)	36	85.1 (71.7−101.1)	74.3 (58.7−94.0)	19	/	/
Non-Hodgkin's lymphoma (C82−C85)	2004−2008		310	65.0 (58.5−72.3)	53.3 (45.6−62.5)	335	64.2 (57.6−71.5)	56.4 (48.6−65.4)	281	67.1 (60.3−74.7)	61.6 (52.9−71.8)	236	58.6 (51.2−67.0)	43.9 (35.6−54.1)	128	54.4 (44.8−66.0)	44.5 (33.6−59.1)
Non-Hodgkin's lymphoma (C82−C85)	2009−2013		414	69.1 (63.6−75.1)	62.4 (54.3−71.8)	401	68.8 (63.1−75.1)	58.8 (50.2−69.0)	391	66.4 (61.0−72.4)	58.8 (51.7−67.0)	307	64.2 (57.7−71.5)	58.1 (49.5−68.3)	166	63.4 (54.7−73.5)	66.1 (53.2−82.1)
Plasmacytoma (C90)	2004−2008		126	34.6 (26.5−45.2)	17.9 (11.4−28.2)	144	35.5 (27.7−45.5)	20.4 (13.6−30.5)	129	36.5 (28.1−47.3)	21.0 (14.0−31.5)	103	37.1 (26.8−51.5)	24.5 (14.8−40.5)	68	35.6 (24.8−51.2)	8.4 (3.3−21.5)
Plasmacytoma (C90)	2009−2013		176	43.7 (32.3−59.3)	23.1 (15.0−35.5)	161	38.5 (30.8−48.0)	17.9 (11.8−26.9)	143	43.9 (35.0−55.0)	20.8 (13.5−32.0)	132	44.5 (35.5−55.6)	20.7 (11.0−38.8)	79	35.8 (25.9−49.6)	23.0 (13.5−39.0)
Leukaemias (C91−C95)	2004−2008		291	50.2 (43.3−58.3)	39.4 (31.6−49.1)	271	53.9 (46.6−62.4)	37.3 (29.2−47.8)	269	46.4 (39.5−54.6)	37.3 (28.5−48.9)	249	41.1 (34.1−49.5)	28.2 (21.1−37.6)	140	45.1 (36.1−56.4)	23.5 (14.6−37.8)
Leukaemias (C91−C95)	2009−2013		341	53.7 (47.6−60.7)	48.0 (38.7−59.6)	325	49.7 (43.6−56.7)	42.0 (34.9−50.6)	290	45.6 (39.0−53.3)	36.8 (29.0−46.6)	258	40.8 (34.2−48.7)	33.5 (25.6−43.7)	154	39.8 (31.6−50.0)	23.7 (14.8−38.0)
* A negative survival trend from most affluent to most deprived / 5-year survival is statistically different between most affluent (SI-EDI = 1) and most deprived (SI-EDI = 5).

## Sheet: Table S2
Table S2: Total number of analyzed cancer cases, 5-year and 10-year net survival by cancer site according to ICD-10 classification for males by Slovenian deprivation index (SI-EDI) and by pe-riod, Slovenia 2004−2018.
			SI-EDI = 1 (most affluent)			SI-EDI = 2 (affluent)			SI-EDI = 3 (middle)			SI-EDI = 4 (deprived)			SI-EDI = 5 (most deprived)
Cancer site	Period		N	5-y surv (95% CI)	10-y surv (95% CI)	N	5-y surv (95% CI)	10-y surv (95% CI)	N	5-y surv (95% CI)	10-y surv (95% CI)	N	5-y surv (95% CI)	10-y surv (95% CI)	N	5-y surv (95% CI)	10-y surv (95% CI)
All cancers (C00−C96 excl.C44)	2004−2008	*	6,084	54.8 (53.2−56.4)	49.5 (47.3−51.8)	5,806	50.3 (48.7−52.0)	45.5 (43.4−47.8)	5,789	46.9 (45.3−48.5)	41.0 (39.0−43.2)	4,929	44.4 (42.7−46.2)	37.1 (34.8−39.5)	3,054	43.9 (41.8−46.1)	35.1 (32.5−37.8)
All cancers (C00−C96 excl.C44)	2009−2013	*	7.393	60.2 (58.8−61.7)	58.6 (56.3−61.0)	6.963	55.9 (54.5−57.3)	51.7 (49.4−54.1)	6.724	56.1 (54.7−57.6)	51.1 (48.3−54.2)	5.622	50.5 (49.0−52.2)	45.9 (43.7−48.1)	3.567	49.3 (47.3−51.3)	44.3 (41.6−47.1)
All cancers (C00−C96 excl.C44)	2014−2018	*	7.915	62.6 (61.1−64.1)		7.452	57.8 (56.3−59.3)		7.191	56.6 (55.2−58.2)		6.061	53.3 (51.7−55.0)		3.771	51.6 (49.6−53.6)
Lip, oral cavity and pharynx (C00−C14)	2004−2008		249	49.0 (42.5−56.6)	38.7 (31.5−47.4)	285	39.6 (33.5−46.9)	29.6 (23.0−38.2)	304	32.6 (27.4−38.9)	21.6 (16.6−28.3)	280	37.7 (32.0−44.5)	28.0 (22.3−35.1)	193	44.4 (37.4−52.5)	28.8 (22.5−37.0)
Lip, oral cavity and pharynx (C00−C14)	2009−2013		279	44.2 (37.8−51.7)	35.0 (27.9−44.0)	285	40.8 (34.9−47.6)	30.9 (25.0−38.2)	313	47.5 (41.6−54.1)	42.6 (35.7−50.8)	284	37.7 (32.0−44.4)	28.7 (22.2−37.1)	207	43.4 (36.6−51.6)	32.0 (24.4−42.2)
Lip, oral cavity and pharynx (C00−C14)	2014−2018		247	48.3 (41.4−56.3)		253	48.9 (42.2−56.6)		326	48.4 (42.1−55.5)		324	40.8 (34.4−48.3)		215	38.3 (31.5−46.6)
Esophagus (C15)	2004−2008	*	74	8.2 (3.8−17.9)	6.5 (2.4−17.5)	62	5.6 (2.0−15.6)	5.6 (2.0−15.6)	76	18.9 (11.0−32.6)	7.8 (2.2−27.7)	84	11.5 (6.2−21.4)	1.6 (0.3−8.3)	50	0.0 (0.0−0.1)	0.0 (/)
Esophagus (C15)	2009−2013		59	7.4 (3.0−18.3)	4.7 (1.4−15.5)	74	7.2 (3.1−16.4)	6.2 (2.5−15.5)	71	11.0 (5.5−21.9)	12.2 (5.6−26.8)	74	10.1 (5.0−20.4)	0.0 (0.0−0.3)	62	8.9 (3.9−20.5)	7.3 (2.8−19.1)
Esophagus (C15)	2014−2018		75	8.0 (3.5−18.3)		82	9.5 (4.6−19.6)		73	23.2 (14.2−37.9)		74	8.6 (4.1−18.1)		60	3.7 (1.0−13.6)
Stomach (C16)	2004−2008		307	26.2 (20.8−32.8)	26.8 (19.4−37.0)	304	24.9 (19.8−31.4)	19.5 (14.0−27.0)	308	24.2 (19.2−30.7)	17.8 (12.6−25.4)	289	20.4 (15.7−26.5)	18.2 (13.1−25.3)	203	25.0 (19.1−32.8)	20.9 (14.3−30.4)
Stomach (C16)	2009−2013		315	24.7 (19.7−30.9)	21.1 (15.0−29.5)	331	28.0 (23.0−34.0)	22.5 (16.6−30.5)	312	33.0 (27.3−39.8)	29.7 (21.7−40.5)	279	28.4 (23.0−35.1)	21.7 (14.8−31.8)	216	24.1 (18.4−31.6)	22.6 (16.0−31.8)
Stomach (C16)	2014−2018		302	33.2 (26.6−41.4)		281	32.5 (26.2−40.1)		297	26.6 (21.2−33.5)		283	33.6 (27.7−40.7)		186	19.6 (13.8−27.7)
Colon and rectum (C18−C20)	2004−2008		865	60.6 (56.3−65.2)	51 (45−57.8)	860	56.7 (52.3−61.5)	51.6 (44.8−59.3)	835	57.1 (52.9−61.6)	49.4 (43.4−56.2)	745	50.9 (46.6−55.6)	48.1 (42.7−54.1)	448	56.1 (50.4−62.5)	46.6 (39.0−55.7)
Colon and rectum (C18−C20)	2009−2013		1.113	64.7 (60.9−68.7)	63.0 (56.7−69.9)	1.097	62.2 (58.6−66.0)	58.4 (51.4−66.3)	972	65.3 (61.5−69.3)	56.3 (50.1−63.4)	903	61.7 (57.8−65.9)	55.6 (50.0−61.9)	568	57.0 (52.4−62.1)	52.8 (46.6−59.8)
Colon and rectum (C18−C20)	2014−2018	*	978	69.1 (64.9−73.6)		957	61.5 (57.2−66.1)		896	61.6 (57.1−66.4)		738	61.4 (56.8−66.4)		477	56.3 (50.6−62.6)
Liver (C22.0)	2004−2008		92	14.0 (8.1−24.1)	7 (2.9−17.0)	91	9.8 (5.1−18.9)	7.9 (3.5−17.6)	81	8.1 (3.9−17.2)	1.7 (0.4−8.0)	76	9.4 (4.5−19.6)	3.6 (1.1−12.4)	51	2.1 (0.4−10.3)	2.1 (0.4−10.3)
Liver (C22.0)	2009−2013		90	7.5 (3.6−15.9)	6.4 (2.6−15.6)	122	8.6 (4.6−15.8)	4.5 (1.7−11.6)	113	9.6 (5.4−17.3)	5.5 (2.3−13.3)	99	9.6 (5.1−17.8)	3.6 (1.3−10.3)	60	6.2 (2.3−16.8)	1.0 (0.1−11.9)
Liver (C22.0)	2014−2018		121	13.9 (8.3−23.0)		142	11.6 (6.6−20.5)		129	6.7 (3.1−14.5)		117	12.5 (7.2−21.8)		90	11.7 (6.2−22.2)
Gallbladder and bile ducts (C23, C24)	2004−2008		73	7.4 (3.3−16.8)	7.4 (3.3−16.8)	63	16.0 (8.8−29.3)	14.2 (7.3−27.7)	68	13.4 (7.0−25.7)	5.5 (1.6−18.1)	56	10.1 (4.5−22.5)	9.2 (3.7−22.7)	28	7.5 (2.3−25.2)	4.1 (0.8−19.5)
Gallbladder and bile ducts (C23, C24)	2009−2013		78	14.3 (8.1−25.3)	12 (6.1−23.4)	70	13.3 (7.2−24.8)	23.9 (12.8−44.4)	79	12.7 (6.7−24.0)	14.5 (7.3−28.9)	75	12.9 (7.0−23.7)	11.6 (5.7−23.4)	40	5.3 (1.5−18.1)	2.7 (0.5−13.0)
Gallbladder and bile ducts (C23, C24)	2014−2018		113	13.6 (8.0−22.9)		114	13.2 (7.8−22.4)		90	16.8 (10.2−27.7)		86	12.0 (6.5−22.3)		51	15.3 (7.6−30.9)
Pancreas (C25)	2004−2008		173	6.7 (3.7−12.2)	4.1 (1.8−9.5)	161	4.6 (2.2−9.3)	2.7 (1.1−6.8)	164	3.4 (1.4−7.9)	1.4 (0.4−5.0)	125	2.7 (0.9−8.0)	0.9 (0.2−4.6)	86	5.0 (2.0−12.2)	5.0 (2.0−12.2)
Pancreas (C25)	2009−2013		196	5.5 (3.0−10.2)	3.7 (1.6−8.9)	197	5.8 (3.2−10.4)	3.6 (1.4−9.3)	199	5.6 (3.1−10.2)	5.4 (2.8−10.8)	161	2.6 (1.1−6.6)	1.4 (0.4−4.8)	80	1.3 (0.3−6.4)	1.3 (0.3−6.4)
Pancreas (C25)	2014−2018		267	7.4 (4.6−12.0)		230	5.9 (3.4−10.4)		238	4.0 (2.0−7.9)		187	7.4 (4.1−13.6)		102	6.7 (3.1−14.3)
Larynx (C32)	2004−2008		89	78.1 (67.4−90.6)	74.5 (58.4−94.9)	102	57.8 (47.1−71.1)	44.2 (32.9−59.4)	118	68.0 (57.9−79.7)	50.8 (38.8−66.4)	99	56.3 (46.0−69.0)	40.2 (28.8−56.0)	59	57.7 (44.9−74.2)	32.8 (19.6−54.7)
Larynx (C32)	2009−2013		88	65.3 (54.4−78.6)	53.5 (40.1−71.5)	106	65.7 (55.6−77.5)	43.8 (31.6−60.8)	106	66.0 (56.2−77.5)	54.7 (43.3−69.2)	90	69.3 (59.2−81.2)	68.8 (55.5−85.3)	62	66.1 (53.5−81.6)	51.9 (37.4−72)
Larynx (C32)	2014−2018		77	87.8 (73.7−104.7)		104	60.3 (50.0−72.7)		109	59.5 (49.0−72.4)		92	61.1 (50.5−74.0)		69	58.3 (45.4−74.8)
Lungs (C33, C34)	2004−2008		954	15.8 (13.4−18.6)	10.4 (8.2−13.2)	992	9.6 (7.8−11.9)	7.2 (5.4−9.6)	1,033	10.0 (8.2−12.2)	6.7 (5.0−9.0)	881	9.8 (7.9−12.2)	7.6 (5.7−10.0)	564	10.6 (8.2−13.8)	8.1 (5.7−11.3)
Lungs (C33, C34)	2009−2013		946	16.8 (14.3−19.6)	12.4 (10−15.4)	901	13.4 (11.1−16.0)	8.1 (4.4−14.8)	979	11.1 (9.1−13.4)	7.9 (6.1−10.3)	805	11.3 (9.2−14.0)	7.5 (5.5−10.3)	551	12.8 (10.1−16.2)	8.1 (5.7−11.5)
Lungs (C33, C34)	2014−2018		1,050	18.6 (15.9−21.8)		991	18.5 (15.8−21.6)		1.077	17.8 (15.3−20.7)		945	19.1 (16.4−22.2)		574	13.6 (10.6−17.3)
Soft tissues (C38.0, C47−C49)	2004−2008		29	64.6 (46.6−89.7)	50.8 (31.3−82.3)	39	64.9 (49.9−84.4)	59.1 (41.7−83.6)	36	62.1 (47.1−81.9)	64.6 (48.2−86.4)	29	41.5 (26.4−65.3)	36.9 (21.4−63.6)	12	/	/
Soft tissues (C38.0, C47−C49)	2009−2013		40	61.0 (45.8−81.3)	55.1 (36.2−83.8)	43	56.7 (40.9−78.6)	63.1 (42.9−92.9)	30	59.5 (43.7−81.1)	57.0 (39.3−82.8)	22	57.3 (39.5−83.1)	39.6 (22.7−69.2)	11	/	/
Soft tissues (C38.0, C47−C49)	2014−2018		37	62.5 (45.2−86.4)		36	67.6 (49.5−92.2)		39	45.3 (30.6−67.0)		31	57.2 (38.0−86.2)		15	/
Cutaneous melanoma (C43)	2004−2008		255	88.4 (81.3−96.1)	82.2 (71.1−95.1)	220	84.4 (77.4−91.9)	84.8 (74.1−96.9)	211	81.0 (73.8−89.0)	88.8 (77.8−101.3)	164	79.4 (69.9−90.1)	66.6 (50.1−88.7)	71	93.1 (81.0−107.0)	85.5 (64.4−113.6)
Cutaneous melanoma (C43)	2009−2013		367	90.9 (86.0−96.2)	99.3 (88.8−111)	284	88.6 (82.7−95.0)	86.0 (76.6−96.5)	287	86.5 (80.4−93.2)	78.2 (66.8−91.5)	192	74.8 (66.7−83.8)	73.6 (63.3−85.6)	130	72.7 (63.2−83.5)	76.3 (64.4−90.4)
Cutaneous melanoma (C43)	2014−2018		434	95 (89.6−100.7)		402	90.7 (85.0−96.7)		309	91.9 (85.6−98.6)		233	84.4 (76.7−93.0)		131	83.9 (74.8−94.2)
Prostate (C61)	2004−2008	*	1,367	91.6 (88.3−95.0)	90.9 (84.8−97.5)	1,201	89.8 (86.3−93.5)	84.0 (78.1−90.4)	1,141	83.9 (80.0−88.0)	80.9 (74.7−87.5)	933	82.6 (78.5−87.1)	71.7 (64.6−79.5)	552	77.1 (71.6−82.9)	60.0 (52.5−68.6)
Prostate (C61)	2009−2013	*	2.029	92.6 (90.2−95.0)	94.9 (90.2−99.8)	1.702	91.3 (88.7−94.0)	92.4 (87.6−97.5)	1.699	91.4 (88.8−94.0)	89.5 (80.7−99.2)	1,320	86.5 (83.4−89.6)	85.2 (79.8−90.9)	780	85.3 (81.1−89.8)	77.1 (69.8−85.2)
Prostate (C61)	2014−2018	*	2.097	98.3 (95.9−100.8)		1.849	93.2 (90.5−95.9)		1.791	94.8 (92.3−97.4)		1.453	91.5 (88.6−94.6)		880	90.6 (86.8−94.5)
Testis (C62)	2004−2008		143	98.6 (96.2−100.9)	97.6 (93.9−101.5)	105	97.1 (93.5−100.9)	95.3 (90.1−100.7)	97	93.5 (88.4−98.8)	93.8 (88.3−99.5)	77	95.5 (90.6−100.6)	95.5 (90.6−100.6)	54	91.8 (84.4−99.9)	90.5 (82.5−99.3)
Testis (C62)	2009−2013		116	99.9 (98.3−101.6)	97.9 (93.1−102.9)	127	99.4 (97.8−100.9)	100.3 (97.6−103.1)	106	96.5 (92.9−100.3)	94.1 (88.5−100.0)	81	92.6 (86.4−99.2)	91.0 (83.3−99.3)	56	93.5 (84.0−104.1)	90.7 (80.0−102.9)
Testis (C62)	2014−2018		141	99.0 (96.0−102.0)		129	94.3 (89.9−99.0)		126	96.5 (92.7−100.4)		98	96.6 (92.3−101.0)		64	99.4 (96.2−102.7)
Kidney (C64, C65)	2004−2008		222	74.7 (67.4−82.7)	72.5 (62.8−83.7)	211	71.3 (63.5−80.0)	65.6 (55.1−78.0)	231	63.7 (56.4−71.9)	46.8 (37.6−58.1)	168	55.2 (46.9−65.0)	44.6 (35.6−55.8)	115	69.3 (59.3−80.9)	71.4 (57.9−88.1)
Kidney (C64, C65)	2009−2013	*	300	77.7 (71.5−84.4)	73.0 (62.8−85.0)	282	66.7 (60.1−74.0)	60.3 (51.5−70.7)	244	62.2 (55.2−70.0)	58.6 (50.2−68.2)	205	61.2 (53.8−69.6)	52.4 (42.8−64.1)	134	58.2 (49.1−68.9)	55.5 (44.4−69.3)
Kidney (C64, C65)	2014−2018		292	67.8 (60.7−75.7)		292	70.1 (63.0−78.0)		277	60.9 (53.4−69.4)		239	64.8 (57.0−73.8)		162	67.4 (58.8−77.2)
Bladder (C67)	2004−2008		244	51.2 (43.8−59.9)	42.3 (33.9−52.8)	257	57.6 (50.2−66.1)	49.8 (40.3−61.5)	221	53.3 (44.9−63.4)	38.4 (28.9−51.0)	181	55.8 (46.3−67.3)	40.3 (26.4−61.5)	113	47.2 (37.0−60.2)	31.1 (20.6−46.9)
Bladder (C67)	2009−2013		284	61.7 (54.4−70.1)	55.7 (39.5−78.4)	261	58.5 (50.7−67.4)	51.1 (39.1−66.7)	258	55.0 (47.6−63.5)	46.4 (35.0−61.4)	208	44.8 (36.9−54.3)	32.5 (23.1−45.5)	108	52.8 (41.1−67.8)	43.8 (27.6−69.5)
Bladder (C67)	2014−2018		335	62.5 (55.4−70.6)		330	57.0 (49.1−66.1)		271	60.9 (52.3−70.9)		211	46.9 (38.1−57.7)		118	46.6 (35.5−61.1)
Brain (C70−C72)	2004−2008		77	12.0 (6.6−21.9)	8.4 (4.1−17.5)	81	20.2 (13.1−31.3)	15.7 (9.4−26.2)	85	16.9 (10.5−27.3)	15.9 (9.6−26.2)	62	9.9 (4.7−20.6)	8.8 (4.0−19.5)	46	13.2 (6.4−27.0)	6.6 (2.4−18.1)
Brain (C70−C72)	2009−2013		67	16.7 (9.7−28.4)	6.5 (2.4−17.8)	107	11.9 (7.0−20.1)	5.3 (2.2−12.7)	79	24.6 (16.6−36.4)	11.8 (6.4−21.8)	72	14.3 (8.0−25.7)	11.9 (6.1−23.0)	45	13.6 (6.6−27.9)	11.7 (5.3−25.8)
Brain (C70−C72)	2014−2018		117	13.4 (8.2−21.9)		123	8.2 (4.2−15.9)		109	24.8 (17.7−34.8)		98	19.1 (12.5−29.1)		52	14.8 (7.2−30.3)
Thyroid (C73)	2004−2008		42	83.2 (70.8−97.9)	72.0 (56.1−92.5)	40	81.7 (69.1−96.5)	81.7 (69.1−96.5)	36	72.0 (56.2−92.2)	54.3 (31.9−92.3)	17	/	/	12	/	/
Thyroid (C73)	2009−2013		47	86.9 (75.5−100.0)	97.0 (82.9−113.5)	55	85.2 (74.5−97.3)	68.9 (46.4−102.4)	44	95.5 (85.9−106.2)	81.6 (54.1−123.0)	29	94.5 (82.1−108.6)	93.4 (77.1−113.2)	23	90.9 (76.0−108.7)	101.4 (82.9−123.9)
Thyroid (C73)	2014−2018		53	96.7 (88.5−105.7)		56	88.1 (76.3−101.8)		49	90.9 (80.4−102.8)		30	79.2 (62.8−99.9)		34	86.4 (72.4−103.2)
Non-Hodgkin's lymphoma (C82−C85)	2004−2008		152	61.1 (52.1−71.7)	52.5 (41.6−66.2)	155	61.3 (51.7−72.7)	55.4 (44.5−68.9)	128	65.9 (55.7−77.8)	57.5 (45.5−72.7)	114	51.6 (41.2−64.7)	34.3 (23.7−49.8)	52	49.0 (35.7−67.2)	41.3 (27.8−61.3)
Non-Hodgkin's lymphoma (C82−C85)	2009−2013		207	71.3 (63.4−80.2)	64.0 (51.5−79.6)	183	70.2 (62.1−79.5)	56.1 (45.1−69.7)	206	69.7 (62.3−78.1)	61.2 (51.3−73.1)	156	62.5 (53.2−73.5)	57.3 (45.3−72.5)	86	64.0 (52.0−78.8)	76.5 (57.7−101.6)
Non-Hodgkin's lymphoma (C82−C85)	2014−2018		264	70.1 (62.5−78.6)		273	59.6 (52.4−67.7)		234	64.5 (56.8−73.3)		186	56.5 (48.2−66.3)		123	65.0 (54.2−77.9)
Plasmacytoma (C90)	2004−2008		72	35.0 (24.5−50.0)	20.1 (11.3−35.7)	71	29.9 (20.0−44.7)	23.0 (13.0−40.7)	65	36.0 (24.6−52.8)	11.9 (5.4−25.9)	52	46.6 (31.4−69.3)	32.8 (17.6−61.1)	32	40.1 (24.9−64.4)	10.9 (3.6−33.1)
Plasmacytoma (C90)	2009−2013		87	40.6 (23.8−69.1)	19.1 (9.1−39.9)	77	34.8 (24.9−48.5)	10.8 (5.2−22.2)	72	49.6 (38.1−64.6)	30.7 (19.9−47.5)	60	42.5 (30.2−59.8)	18.9 (7.2−49.8)	47	44.0 (30.6−63.4)	35.8 (21.8−59.0)
Plasmacytoma (C90)	2014−2018		104	42.1 (31.6−56.1)		89	44.1 (31.7−61.3)		78	47.8 (35.9−63.5)		75	42.0 (28.8−61.3)		33	46.7 (29.9−73.0)
Leukaemias (C91−C95)	2004−2008		167	51.5 (43.0−61.8)	37.6 (28.2−50.1)	138	57.6 (47.8−69.5)	45.9 (33.5−62.9)	145	45.9 (37.0−57.0)	39.0 (29.3−52.0)	149	45.3 (36.6−56.2)	28.0 (19.7−39.9)	86	47.1 (35.9−61.8)	25.1 (14.1−44.9)
Leukaemias (C91−C95)	2009−2013		200	53.7 (45.8−63.0)	53.8 (44.0−65.9)	187	46.3 (38.6−55.7)	36.4 (28.0−47.3)	153	43.5 (34.9−54.3)	32.3 (23.1−45.1)	142	40.2 (31.6−51.2)	34.6 (24.4−49.0)	98	42.0 (31.8−55.4)	28.5 (18.1−45.1)
Leukaemias (C91−C95)	2014−2018		247	61.6 (53.7−70.7)		208	54.9 (47.4−63.6)		202	45.3 (37.3−55.0)		151	42.3 (33.4−53.5)		110	60.2 (49.9−72.7)
* A negative survival trend from most affluent to most deprived / 5-year survival is statistically different between most affluent (SI-EDI = 1) and most deprived (SI-EDI = 5).

## Sheet: Table S3
Table S3: Total number of analyzed cancer cases, 5-year and 10-year net survival by cancer site according to ICD-10 classification for females by Slovenian deprivation index (SI-EDI) and by period, Slovenia 2004−2018.
			SI-EDI = 1 (most affluent)			SI-EDI = 2 (affluent)			SI-EDI = 3 (middle)			SI-EDI = 4 (deprived)			SI-EDI = 5 (most deprived)
Cancer site	Period		N	5-y surv (95% CI)	10-y surv (95% CI)	N	5-y surv (95% CI)	10-y surv (95% CI)	N	5-y surv (95% CI)	10-y surv (95% CI)	N	5-y surv (95% CI)	10-y surv (95% CI)	N	5-y surv (95% CI)	10-y surv (95% CI)
All cancers (C00−C96 excl.C44)	2004−2008	*	5,123	63.7 (62.0−65.4)	58.7 (56.5−61.0)	5,087	60.7 (59.1−62.5)	54.6 (52.1−57.3)	5,139	58.9 (57.2−60.5)	53.4 (51.1−55.8)	4,463	55.3 (53.6−57.1)	50.1 (47.8−52.4)	2,543	50.3 (48.0−52.7)	45.4 (42.6−48.4)
All cancers (C00−C96 excl.C44)	2009−2013	*	5,793	61.4 (59.9−62.9)	55.9 (53.6−58.2)	5,618	60.7 (59.2−62.3)	56.4 (54.2−58.6)	5,515	58.3 (56.8−59.8)	54.9 (52.7−57.2)	4,584	57.4 (55.7−59.1)	50.6 (48−53.4)	2,663	52.2 (50.0−54.4)	44.0 (40.9−47.4)
All cancers (C00−C96 excl.C44)	2014−2018	*	6.245	63.9 (62.4−65.5)		6.117	62.3 (60.8−63.9)		6,079	60.5 (59.0−62.1)		5,052	58.0 (56.3−59.7)		3,002	56.9 (54.7−59.2)
Lip, oral cavity and pharynx (C00−C14)	2004−2008		67	76.3 (64.1−90.9)	91.5 (72−116.3)	64	58.1 (46.4−72.8)	50.1 (37.6−66.6)	85	64.9 (51.9−81.2)	41.7 (22.7−76.7)	69	67.3 (54.7−82.8)	61.9 (45.8−83.6)	38	59.1 (41.4−84.4)	56.5 (33.3−96.0)
Lip, oral cavity and pharynx (C00−C14)	2009−2013		87	52.0 (41.3−65.4)	46.0 (31.8−66.6)	79	71.8 (59.9−86.0)	66.3 (48.5−90.7)	83	53.2 (42.0−67.3)	48.2 (36.3−63.9)	77	63.1 (50.4−78.9)	43.7 (30.2−63.1)	35	63.8 (47.9−84.9)	61.6 (42.6−89.1)
Lip, oral cavity and pharynx (C00−C14)	2014−2018		89	58.6 (47.3−72.7)		80	69.3 (55.8−86.2)		94	78.3 (68.3−89.7)		86	59.3 (47.8−73.6)		47	52.9 (38.4−72.8)
Stomach (C16)	2004−2008		156	25.0 (18.3−34.2)	20.1 (12.8−31.6)	190	34.8 (27.9−43.4)	31.2 (22.2−43.8)	172	31.9 (24.6−41.4)	20.2 (12.0−34.0)	226	25.1 (19.3−32.7)	22.6 (16.2−31.6)	116	17.2 (11−26.8)	13.1 (7.4−23.1)
Stomach (C16)	2009−2013		184	29.1 (22.7−37.2)	29.8 (22.2−40.1)	194	24.7 (18.7−32.6)	27.2 (19.4−38.1)	208	24.1 (18.6−31.3)	24.6 (18.1−33.5)	186	33.4 (26.6−41.9)	27.7 (18.6−41.3)	134	29.1 (21.5−39.4)	24.0 (15.4−37.4)
Stomach (C16)	2014−2018		173	33.2 (25.7−42.9)		182	34.7 (27.6−43.8)		192	30.8 (23.9−39.6)		170	32.5 (25.0−42.3)		113	27.6 (19.8−38.5)
Colon and rectum (C18−C20)	2004−2008	*	635	64.9 (60.0−70.1)	58.4 (51.7−66.0)	651	61.0 (56.2−66.3)	62.1 (54.5−70.7)	651	54.5 (49.9−59.5)	47.7 (41.4−55.0)	578	53.2 (48.3−58.6)	52.5 (44.8−61.6)	359	47.7 (41.4−55)	51.3 (43.2−60.9)
Colon and rectum (C18−C20)	2009−2013	*	747	61.4 (57.1−65.9)	56.9 (49.0−66.0)	675	63.6 (59.2−68.2)	57.8 (50.8−65.7)	732	59.3 (55.2−63.7)	63.1 (56.5−70.4)	582	60.1 (55.1−65.4)	59.8 (52.8−67.8)	358	49.3 (43.8−55.6)	42.1 (34.8−50.9)
Colon and rectum (C18−C20)	2014−2018	*	608	65.4 (60.5−70.6)		651	66.8 (61.8−72.1)		640	61.5 (56.6−66.9)		520	58.5 (53.1−64.5)		347	49.0 (42.9−56.0)
Gallbladder and bile ducts (C23, C24)	2004−2008		101	13.3 (7.7−22.9)	6.5 (2.4−17.4)	109	13.4 (8.1−22.3)	12.1 (5.2−28.1)	104	7.2 (3.6−14.7)	5.4 (2.3−12.7)	109	7.0 (3.4−14.2)	7.0 (3.3−14.9)	58	2.4 (0.5−11.2)	2.4 (0.5−11.2)
Gallbladder and bile ducts (C23, C24)	2009−2013		102	9.5 (4.9−18.2)	3.7 (1.0−13.9)	112	11.6 (6.8−19.7)	10.5 (5.5−19.9)	114	13.3 (8.1−22.0)	11.4 (4.7−27.9)	103	6.4 (2.8−14.2)	10.6 (4.8−23.7)	64	12.2 (6.2−23.8)	12.9 (6.3−26.3)
Gallbladder and bile ducts (C23, C24)	2014−2018		126	13.8 (8.6−22.3)		126	16.2 (10.4−25.4)		122	17.0 (10.5−27.8)		81	8.9 (4.3−18.5)		51	14.3 (7.0−29.1)
Pancreas (C25)	2004−2008		169	3.9 (1.8−8.5)	3.5 (1.5−8.1)	177	2.4 (0.9−6.0)	2.0 (0.7−5.6)	177	4.7 (2.4−9.2)	3.5 (1.6−7.8)	144	5.3 (2.6−10.5)	4.1 (1.8−9.1)	89	6.0 (2.4−15.0)	3.6 (1.1−11.5)
Pancreas (C25)	2009−2013		194	2.7 (1.2−6.4)	2.4 (0.9−6.1)	218	5.0 (2.8−9.1)	5.4 (2.8−10.3)	187	7.3 (4.3−12.3)	6.9 (3.9−12.2)	164	3.9 (1.8−8.4)	3.9 (1.7−8.9)	83	3.9 (1.3−11.3)	3.9 (1.3−11.3)
Pancreas (C25)	2014−2018		232	7.5 (4.6−12.4)		228	13.1 (9.2−18.8)		235	6.4 (3.7−10.9)		185	5.5 (2.9−10.5)		80	7.1 (3.1−16.2)
Lungs (C33, C34)	2004−2008		332	18.1 (14.2−23.1)	13.4 (9.8−18.4)	338	17.8 (14.0−22.8)	12.2 (8.8−16.9)	357	11.7 (8.6−15.9)	9.6 (6.1−15.3)	325	16.6 (12.7−21.7)	9.9 (6.8−14.2)	179	16.9 (11.9−23.9)	11.5 (7.2−18.3)
Lungs (C33, C34)	2009−2013		452	18.4 (15.0−22.6)	12.3 (9.2−16.6)	439	16.9 (13.6−21.1)	14.0 (10.5−18.5)	427	18.0 (14.5−22.2)	11.6 (8.4−16.1)	382	19.7 (15.8−24.5)	12.4 (9.0−17.1)	216	24.8 (19.3−31.7)	15.7 (10.8−22.8)
Lungs (C33, C34)	2014−2018		559	30.3 (26.2−35.0)		591	28.1 (24.2−32.6)		613	25.1 (21.5−29.3)		499	24.8 (20.9−29.5)		323	21.7 (17.1−27.5)
Soft tissues (C38.0, C47−C49)	2004−2008		53	47.5 (35.4−63.8)	40.2 (27.7−58.2)	48	51.8 (38.3−70.2)	34.3 (15.9−73.7)	38	54.3 (39.2−75.0)	53.4 (37.5−75.9)	30	30.1 (15.7−57.5)	19.9 (8.1−48.8)	20	20.3 (8.8−46.7)	15.4 (5.8−40.8)
Soft tissues (C38.0, C47−C49)	2009−2013		41	41.8 (28.7−60.9)	33.1 (19.6−55.6)	51	45.6 (33.0−63.0)	42.2 (28.6−62.4)	34	43.4 (28.2−66.7)	35.7 (21.3−59.9)	39	53.2 (38.2−73.9)	40.1 (22.7−70.6)	28	42.1 (27.0−65.6)	21.8 (9.3−51.0)
Soft tissues (C38.0, C47−C49)	2014−2018		55	59.8 (46.5−77.0)		52	54.9 (41.7−72.4)		50	55.9 (41.7−74.9)		33	36.0 (21.9−59.3)		17	/
Cutaneous melanoma (C43)	2004−2008	*	301	89.6 (84.4−95.0)	87.5 (78.2−97.8)	253	90.2 (84.6−96.2)	86.2 (77.8−95.5)	233	89.1 (83.2−95.5)	78.0 (67.2−90.4)	178	81.8 (74.0−90.3)	75.2 (64.6−87.5)	107	70.2 (60.2−81.9)	65.9 (54.0−80.6)
Cutaneous melanoma (C43)	2009−2013		341	90.8 (86.4−95.5)	93.7 (87.5−100.3)	300	88.2 (83.2−93.6)	81.9 (72.3−92.9)	261	90.9 (85.8−96.3)	91.9 (81.4−103.7)	222	85.2 (78.7−92.3)	75.9 (66.5−86.6)	121	88.7 (79.8−98.7)	79.8 (59.1−107.8)
Cutaneous melanoma (C43)	2014−2018		373	92.4 (86.6−98.6)		308	88.8 (82.6−95.3)		282	93.7 (87.9−99.8)		232	87.2 (80.4−94.5)		128	89.6 (79.6−100.8)
Breast (C50)	2004−2008	*	1,371	88.8 (85.9−91.9)	83.5 (79.2−88.2)	1,309	85.7 (82.5−89.0)	76.6 (71.7−81.9)	1,309	84.8 (82.1−87.6)	77.4 (73.0−82.2)	1,088	85.9 (82.7−89.2)	78.1 (73.3−83.3)	577	77.2 (72.7−81.9)	72.1 (65.8−78.9)
Breast (C50)	2009−2013	*	1,505	88.6 (86.3−91.0)	77.9 (73.1−83.0)	1,493	87.2 (84.7−89.7)	84.5 (80.5−88.6)	1,415	85.6 (83.1−88.3)	79.8 (74.9−85.1)	1,119	86.0 (83.0−89.1)	75.6 (68.4−83.6)	632	78.6 (74.6−82.8)	68.1 (60.5−76.6)
Breast (C50)	2014−2018		1.643	88.5 (86.0−91.2)		1,612	87.1 (84.5−89.9)		1,637	86.8 (84.2−89.4)		1,322	85.1 (82.0−88.2)		715	89.3 (85.2−93.6)
Cervix uteri (C53)	2004−2008		173	75.5 (68.9−82.7)	70.8 (63.3−79.1)	176	76.6 (69.8−84.1)	72.7 (65.3−80.9)	178	71.6 (64.4−79.6)	67.0 (59.3−75.8)	192	74.0 (67.3−81.5)	70.3 (62.7−78.7)	104	69.2 (60.3−79.4)	62.0 (52.0−74.0)
Cervix uteri (C53)	2009−2013		131	70.5 (62.6−79.4)	63.0 (54.2−73.3)	139	68.1 (60.3−76.8)	67.4 (57.9−78.4)	173	72.6 (65.2−80.7)	67.8 (58.9−78.0)	132	67.3 (59.5−76.1)	71.1 (62.2−81.3)	80	58.8 (48.6−71.2)	51.3 (40.3−65.3)
Cervix uteri (C53)	2014−2018		112	71.7 (62.6−82.1)		122	64.4 (55.9−74.2)		114	75.8 (66.9−86.0)		119	65.0 (56.2−75.1)		82	77.0 (65.2−91.0)
Corpus uteri (C54)	2004−2008		334	88.4 (83.2−94.0)	84.4 (76.3−93.3)	307	79.5 (73.5−86.0)	75.9 (67.4−85.5)	356	81.2 (75.6−87.3)	87.8 (79.4−97.1)	298	73.9 (67.8−80.5)	69.8 (62.5−78.0)	160	77.9 (70.0−86.7)	63.7 (53.1−76.4)
Corpus uteri (C54)	2009−2013		388	82.0 (77.2−87.2)	79.9 (73.1−87.3)	367	80.2 (75.1−85.6)	73.9 (65.8−83.0)	346	79.3 (73.8−85.2)	76.6 (66.9−87.8)	294	80.8 (75.1−87.0)	78.6 (69.6−88.8)	163	73.4 (65.6−82.2)	69.5 (58.2−82.8)
Corpus uteri (C54)	2014−2018		413	83.2 (77.9−88.8)		404	81.5 (76.4−86.9)		393	84.5 (79.3−90.1)		342	73.7 (68.1−79.9)		214	75.1 (67.0−84.2)
Ovary (C56)	2004−2008		195	46.9 (39.9−55.1)	36.2 (29.5−44.5)	201	43.6 (37.0−51.5)	32.5 (25.9−40.8)	210	41.5 (35.0−49.3)	33.9 (26.3−43.7)	173	37.9 (30.8−46.5)	30.3 (23.6−38.8)	116	36.9 (28.7−47.5)	25.6 (17.9−36.6)
Ovary (C56)	2009−2013		179	42.1 (35.1−50.4)	32.0 (23.8−42.9)	189	46.3 (39.5−54.4)	36.4 (29.4−45.1)	168	43.5 (36.3−52.1)	28.1 (21.3−37.1)	162	36.1 (29.1−44.7)	26.2 (19.5−35.0)	92	35.4 (26.6−47.1)	26.6 (18.4−38.5)
Ovary (C56)	2014−2018		155	49.7 (41.5−59.5)		173	39.1 (31.5−48.4)		184	38.0 (30.8−46.9)		141	44.5 (36.2−54.6)		79	35.1 (24.8−49.6)
Kidney (C64, C65)	2004−2008		123	69.7 (59.9−81.0)	70.3 (57.7−85.8)	127	63.0 (53.4−74.2)	60.5 (48.0−76.3)	132	64.1 (54.6−75.1)	51.1 (37.7−69.3)	99	60.1 (49.8−72.6)	52.9 (41.7−67.1)	58	55.7 (42.5−72.9)	46.7 (33.5−65.1)
Kidney (C64, C65)	2009−2013		151	67.3 (59.2−76.6)	66.1 (50.9−85.8)	122	57.8 (48.2−69.3)	60.3 (48.8−74.6)	140	59.7 (51.1−69.7)	57.1 (45.7−71.2)	111	71.9 (62.9−82.3)	41.8 (30.7−56.9)	55	56.1 (43.1−73.2)	41.3 (25.7−66.3)
Kidney (C64, C65)	2014−2018		142	60.2 (50.6−71.6)		140	68.2 (58.7−79.3)		144	66.5 (57.3−77.1)		135	69.8 (58.3−83.5)		84	50.7 (39.5−65.1)
Bladder (C67)	2004−2008		83	46.5 (35.5−60.9)	40.8 (28.3−58.9)	75	59.8 (46.9−76.1)	37.3 (24.8−56.3)	77	46.3 (34.8−61.6)	44.3 (29.6−66.4)	78	42.5 (31.3−57.9)	40.4 (25.6−63.9)	40	20.2 (9.5−43.3)	14.3 (5.5−37.4)
Bladder (C67)	2009−2013		93	40.6 (30.6−53.8)	51.8 (37.2−72.1)	76	56.5 (42.2−75.5)	46.7 (25.5−85.6)	98	43.0 (33.3−55.5)	34.7 (23−52.3)	77	34.5 (23.8−50.0)	26.6 (16.2−43.6)	62	38.4 (26.8−55.0)	25.8 (14.2−46.9)
Bladder (C67)	2014−2018		114	43.8 (34.0−56.3)		96	56.2 (44.4−71.1)		113	50.6 (39.5−64.8)		97	40.8 (29.9−55.7)		57	41.6 (28.4−61.1)
Brain (C70−C72)	2004−2008		67	15.2 (8.7−26.6)	9.4 (4.5−19.6)	64	15.7 (9.0−27.4)	6.3 (2.6−15.4)	65	23.4 (15.1−36.3)	18.9 (11.4−31.1)	47	19.6 (11.0−34.9)	15.9 (8.3−30.7)	28	22.0 (11.1−43.4)	22.0 (11.1−43.4)
Brain (C70−C72)	2009−2013		56	14.5 (7.8−26.9)	9.2 (4.1−20.3)	73	15.2 (8.9−26.1)	9.8 (4.9−19.4)	77	17.1 (10.5−27.8)	14.7 (8.6−25.2)	73	15.4 (9.0−26.1)	10.9 (5.6−21.3)	31	13.0 (5.5−30.8)	13.1 (5.5−31)
Brain (C70−C72)	2014−2018		81	13.7 (7.9−23.6)		67	14.9 (8.5−26.3)		70	13.9 (7.7−24.8)		60	11.7 (6.0−23.0)		42	14.9 (7.3−30.2)
Thyroid (C73)	2004−2008		144	93.7 (88.7−98.9)	93.0 (86.4−100.0)	127	97.9 (93.7−102.4)	94.7 (88.2−101.8)	141	94.1 (88.4−100.1)	97.1 (89.2−105.8)	95	96.9 (91.6−102.5)	98.2 (91.1−105.9)	60	93.0 (85.0−101.8)	92.8 (83.8−102.7)
Thyroid (C73)	2009−2013		136	92.6 (87.1−98.4)	91.2 (82.5−100.9)	144	94.0 (89.0−99.4)	90.2 (82.0−99.3)	132	93.8 (88.2−99.8)	100.1 (93.2−107.4)	78	98.4 (94.1−102.8)	94.8 (86.0−104.4)	53	97.4 (90.8−104.6)	93.7 (80.5−109.0)
Thyroid (C73)	2014−2018		199	95.1 (90.8−99.7)		166	96.7 (92.5−101.1)		169	93.7 (88.8−98.9)		134	98.5 (93−104.2)		78	102.4 (98.7−106.1)
Non-Hodgkin's lymphoma (C82−C85)	2004−2008		158	68.0 (59.1−78.2)	53.9 (43.5−66.7)	180	66.4 (57.9−76.2)	56.9 (46.6−69.5)	153	68.1 (59.4−78.1)	64.0 (52.4−78.1)	122	64.8 (55.3−75.9)	51.3 (40.5−65.0)	76	57.9 (45.5−73.8)	44.8 (30.7−65.5)
Non-Hodgkin's lymphoma (C82−C85)	2009−2013		207	66.2 (58.9−74.3)	60.5 (51.1−71.6)	218	67.0 (59.4−75.6)	60.9 (48.7−76.2)	185	62.7 (54.9−71.5)	56.2 (46.7−67.6)	151	65.3 (56.9−75.1)	58.4 (46.9−72.7)	80	62.6 (50.9−77.0)	54.1 (38.6−75.8)
Non-Hodgkin's lymphoma (C82−C85)	2014−2018		273	61.8 (54.7−69.8)		220	70.3 (62.9−78.7)		218	59.8 (52.3−68.5)		185	61.8 (54.0−70.8)		107	60.0 (49.2−73.1)
Plasmacytoma (C90)	2004−2008		54	34.2 (23.2−50.4)	14.7 (7.3−29.6)	73	40.7 (30.0−55.3)	18.0 (10.3−31.3)	64	37.0 (26.2−52.3)	28.6 (18.6−44.0)	51	27.2 (16.0−46.3)	12.8 (5.6−29.2)	36	30.9 (18.1−52.9)	6.6 (1.6−26.2)
Plasmacytoma (C90)	2009−2013		89	46.7 (36.3−60.1)	26.0 (16.8−40.4)	84	41.6 (31.1−55.7)	24.9 (15.4−40.3)	71	38.1 (26.2−55.4)	7.7 (2.3−25.5)	72	46.1 (34.4−61.8)	21.2 (10.0−45.3)	32	23.7 (12.5−44.9)	5.6 (1.3−25.1)
Plasmacytoma (C90)	2014−2018		70	46.1 (33.4−63.6)		82	35.5 (23.7−53.2)		61	43.3 (30.6−61.2)		62	37.9 (25.3−56.7)		31	57.7 (40.9−81.3)
Leukaemias (C91−C95)	2004−2008		124	47.9 (37.4−61.3)	38.3 (27.2−53.9)	133	50.1 (40.1−62.7)	28.3 (19.4−41.4)	124	46.7 (36.8−59.3)	35.4 (22.2−56.4)	100	34.2 (24.2−48.3)	27.5 (17.0−44.5)	54	41.6 (28.4−61.0)	21.2 (9.9−45.5)
Leukaemias (C91−C95)	2009−2013		141	53.6 (44.5−64.7)	39.9 (25.9−61.6)	138	54.3 (45.0−65.4)	49.2 (38.0−63.7)	137	48.0 (38.5−59.7)	43.0 (31.4−58.8)	116	41.2 (32.0−53.1)	32.6 (21.9−48.4)	56	35.0 (23.5−52.0)	17.3 (6.5−45.9)
Leukaemias (C91−C95)	2014−2018		156	58.1 (47.8−70.6)		154	52.7 (43.7−63.5)		135	34.7 (25.0−48.0)		136	39.9 (29.5−53.8)		89	50.6 (37.8−67.7)
* A negative survival trend from most affluent to most deprived / 5-year survival is statistically different between most affluent (SI-EDI = 1) and most deprived (SI-EDI = 5).
